# Supplementary material for: Establishment of an Indirect ELISA Detection Method for Porcine Circovirus 3 Based on Soluble Cap Protein
Source: Vet Sci. 2026 Jul 18;13(7):704. doi: 10.3390/vetsci13070704 (PMC13431520; doi:10.3390/vetsci13070704)
Supplement: Supplementary file 1 [file vetsci-13-00704-s001.zip]

Archive with 15 entries (14 files):
- File S1/
- File S1/1.tif
- File S1/10.tif
- File S1/11.tif
- File S1/12.tif
- File S1/13.tif
- File S1/2.tif
- File S1/3.tif
- File S1/4.tif
- File S1/5.tif
- File S1/6.tif
- File S1/7.tif
- File S1/8.tif
- File S1/9.tif
- File S2.xlsx
