# Supplementary material for: Establishment of an Indirect ELISA Detection Method for Porcine Circovirus 3 Based on Soluble Cap Protein
Source: Vet Sci. 2026 Jul 18;13(7):704. doi: 10.3390/vetsci13070704 (PMC13431520; doi:10.3390/vetsci13070704)
Supplement: Supplementary file 1 [file vetsci-13-00704-s001.zip › File S2.xlsx]

## Sheet: Sheet1
Screening for the optimal coat antigen concentrations and serum dilution. (Figure 5A)
Coat antigen concentrations（µg/mL）		Serum dilution
		1:25	1:50	1:100	1:200	1:400	1:800	1:1600	1:3200
8	P	1.866	1.797	1.631	1.574	1.397	1.241	1.156	0.931
	N	0.633	0.609	0.578	0.534	0.441	0.399	0.375	0.309
	P/N	2.945	2.948	2.825	2.951	3.167	3.108	3.08	3.017
4	P	1.768	1.681	1.594	1.493	1.378	1.156	1.092	0.897
	N	0.586	0.556	0.526	0.462	0.351	0.312	0.292	0.255
	P/N	3.017	3.02	3.03	3.233	3.929	3.709	3.737	3.514
2	P	1.702	1.671	1.586	1.356	1.285	1.16	1.036	0.834
	N	0.569	0.559	0.522	0.389	0.291	0.281	0.254	0.219
	P/N	2.99	2.992	3.039	3.485	4.419	4.122	4.087	3.811
1	P	1.712	1.668	1.527	1.286	1.171	1.051	0.97	0.752
	N	0.565	0.556	0.506	0.367	0.244	0.216	0.229	0.195
	P/N	3.032	3.001	3.017	3.507	4.806	4.858	4.23	3.857
0.5	P	1.677	1.614	1.491	1.116	1.03	1.058	0.916	0.636
	N	0.551	0.543	0.485	0.307	0.189	0.212	0.213	0.148
	P/N	3.042	2.972	3.075	3.635	5.454	5.001	4.308	4.299
0.25	P	1.586	1.558	1.477	1.09	0.909	0.829	0.811	0.655
	N	0.526	0.516	0.484	0.297	0.197	0.204	0.203	0.167
	P/N	3.017	3.021	3.049	3.67	4.609	4.068	3.995	3.921
			Screening for the optimal coating buffer. (Figure 5B)
			OD450	Methnal	PBS	CBS
			P	1.614	1.4913	1.5255
			N	0.256433	0.216	0.2867
			P/N	6.301	6.9	5.32089
		Screening for the blocking condition. (Figure 5C)
		OD450	2.5% BSA, 37℃ 2h	5% Sikmmed Milk, 37℃ 2h	10% FBS, 37℃ 2h	2.5% BSA, 4℃ 12h	5% Sikmmed Milk, 4℃ 12h	10% FBS, 4℃ 12h
		P	1.28103	0.814833	0.6934	1.11677	0.9988	1.05163
		N	0.314233	0.157067	0.136233	0.2227	0.1656	0.196
		P/N	4.07669	5.18782	5.0898	5.01467	6.0314	5.36548
			Screening for the optimal HRP-IgG dilution. (Figure 5D)
			OD450	1:2500	1:5000	1:10000	1:20000
			P	0.956733	1.13193	0.947233	0.502733
			N	0.1861	0.163967	0.1331	0.1331
			P/N	5.14096	6.90344	7.1167	3.77711
			Screening for the optimal serum reaction time. (Figure 5E)
			OD450	0.5 h	1 h	2 h
			P	0.460233	0.601533	0.836067
			N	0.0948333	0.116133	0.145433
			P/N	4.85308	5.17968	5.7488
			Screening for the optimal HRP-IgG rection time. (Figure 5F)
			OD450	0.5 h	1 h	2 h
			P	0.417267	0.552733	0.893133
			N	0.0812333	0.0989667	0.1411
			P/N	5.13664	5.58505	6.32979
			Screening for the optimal TMB reaction time. (Figure 5G)
			OD450	5 min	10 min	20 min
			P	0.441433	0.678133	1.21853
			N	0.0829333	0.119467	0.1924
			P/N	5.32275	5.67634	6.33333
	Specificity test of the ELISA assay. (Figure 7A)
	serum samples	PCV3(+)	Negtive	ASFV	JEV	PRRSV	FMDV	PRV	CSFV	PCV2
	OD450	1.094	0.124033	0.1615	0.4339	0.1249	0.106967	0.1272	0.111667	0.1361
	Sensitivity test of the ELISA assay. (Figure 7B)
	Positive serum dilution	1：200	1：400	1：800	1：1600	1：3200	1：6400	1：12800	1：25600
	OD450	2.63727	1.322	0.8544	0.507667	0.336767	0.227367	0.180767	0.1672
